# Supplementary material for: Comparative analysis of ascorbate peroxidases (APXs) from selected plants with a special focus on Oryza sativa employing public databases
Source: PLoS One. 2019 Dec 19;14(12):e0226543. doi: 10.1371/journal.pone.0226543 (PMC6922425; doi:10.1371/journal.pone.0226543)
Supplement: S1 Text — (TXT) [file pone.0226543.s002.txt]

>Cre06.g285150
MSTSVLSHRSLSNCTRHGNPRRACRVATHAKLRDLSQWRQEGSGTSEPAVAPELSRRAVLKLGAALPALAAALAAATPPALL
LAPLPAAAEGPTLPSPAVAAALDKALAKNIPKTKTAVALRLAFHDAATFSAGAKDGGLNASIQYELDRPENFGLKRGWRIIEQVRADLKGTAAEGVVTDA
DLVALAGAFAVRLCGGPAIPLPIGRPVAAAARQDPPGRMPSENASAAELKANFAAKGLSVQEMVALSGAHTLGSKGFGDPVTFDNAYYVALLQKPWNNTK
DAMASMIGLPSDHVLPDDPDCLPVIQRYAADQDLFFRDFSAAYIKMCGLGVAGWA*
>Cre05.g233900
MQVAFKSSSTVQRSGARSSTRRSVLRVVAQAGPVSRRDLLSVALVAGAAPLVLGAQPASAAPLPVTQMPVEQLGLLQKQAQL
KEFRTRAEAAIKEVVTTEDGPLCVRLVLNDAADWDPVTKTGGVNGSIVTPEALARPENAGLEVVVAKLAKAKAKIDAAGAEDGAGPISWADLIVLAAKVT
TQSGWSATKVSRAQIASGGEVIAGPAFSAAWPVRLGRVDSPAAAAVKVPTYDSPVAEIKAFAATLGAKPGASSGFLAAKPPIWERPAFVLWTAGAANPAV
EEARWVSEDPATFKSVKEMYDRSRRTVTRTDYEVDFVDYFTLLTSFATFKPDAYLHPEAVTAIRF*
>Cre02.g087700
MQSARVSRTARHTRPSCRPQRAVAVRVSAKVNVEQLKALKAELYNYINSRGCNPISVRLGWHDSGTYDKNIAEFPARGGANG
SIRFKPEIDHGANKGLAIALAILNPIKKKYPDVSYADLFQMASATAIEASGGPKIPMRYGRKDAKGPEECSPDGRLPGAAHPFADGSGSPAEHLRRVFYR
MGLNDQDIVVLSGGHTLGRARPERSGFGAEKTKYTDVGPGTSTASPSGATDRPVTPKPVGQQGTSWTVNWLEFDNSYFKEIKAKRDSDLLVLPTDACIFE
DDQFRPYAEKYAADQAAFFADYCVSHQKLSELGVEWEEGAPVTLD*
>Cre09.g401886
MASSAPRLVRLGALLARQGAPATSLLSAQGQAVRAFSEKAAAEAPAAAAAAASKDEAKSKIRGFQALLFGGLGAGFLYGYSL
FTSKVPESGPLAGPPALVTSKPSTPGDYAAVRQSIAALLDDGDYDDGSYGPVLVRLAWHASGTYAKKDGSGGSNGATMRFAPECEWGANAGLAVARKLLE
PVKAAHPWISYADLWTLAGVVAIEEMGGPTIPWRAGRSDAPDGSKIVPDGRLPDAKQGAKHLREVFGRMGFDDKDIVALSGAHTLGRCHTDRSGFSGPWT
NAPTTFSNLYFQELLNNKWVVKKWDGPLQYEDTKSQSLMMLPSDLALLSDRSFKKYVTQYAKDEEAFFKDFAVAFSKLLELGVPFPAKSA*
>Pp3c1_26270
MPAPVVDDEYKTCIEKARRDLRAFIAEKNCAPLMLRLAWHDAGTYDASTRTGGPNGSIRSEREYTHGANNGLKIAIDFCEAMKSK
YPVITYADLYQLAGVVAVEVTGGPTIEFVAGRKDSVATPPEGRLPDAKKGPSHLKDIFYRMGLSDRDIVALSGGHTLGRAHKDRSGFEGPWTSNPLKFDN
TYFQELLRGGSDGLLLLPTDKALLEDPAFKPWVELYARDEDAFFRDYAVSHKKLSELGCKDTSPAFSTQSANSKSAVEAYQSSTAVLGQAAVGVGVAAAV
VVLSYIYEAKRKILK*
>Pp3c1_40650
MATSASSVLGLGSTGVVSVQIASSSSCSSRSAPSEAASLGFATRRRAAACSETTSQLRSEFLPSLSPVKKSIKFAASRKGPFASL
NVRAIASDPAQLRSAREDIKTLLREDPCHPILIRLGWHDAGTYDKNIKEWPLRGGANGSIRYDIELSHKANAGLINALKLLESTKQKYPDITYADLFQLA
SATAIEEAGGPKIPLRYGRKDVSGPDQCVKEGNLPDADPKPTPPADHLRKVFYRMDLNDQDIVALSGAHTLGRVHPERSGFGQKETKYTKNGPGKPGGSS
WTPEWLKFDNSYFREIKEKRDADLVVLPTDAVLFEDPEFKKYAEKYATDREAFFNDYAISHAKLSEIGAEFDPPQGFFLDKPEKKDEPEVFVASKYSTQP
EAKQELSDNMKDKIRAEYLAIGGSPNKAMGSNYFLNIIIGISVLVLLSYYLGYLG*
>Pp3c20_2050
MAKSYPNVSEKYAALIEKARRKIRGMVAEKNCAPIILRLAWHGSGTYDQESKTGGPLGTIRFGQELAHGANAGLDIAVNLLQPIK
EQFPELSYADFYTLAGVVAVEVTGGPTIPFHPGRKDHETCPVEGRLPDATKGLDHLRCVFTKQMGLTDKDIVVLSGAHTLGRCHKDRSGFEGAWTPNPLR
FDNSYFQVLLEGEKDGLIMLPSDKALLDEPKTRELVELYAKDEDKFFEDYAESHMKLSELGFAEA*
>Pp3c17_7560
MALSCGSISTSSSLCCLSPIACTPPASLACHFPLRGGYLQLESRHLASSLGFRNRKLSANCYGSGIRASLDNSSPGPDEDKNVSR
RQALLAVLAFTIPGSQVFQPQRFPQALAVEDEQMKIELIQRELKKVLSKGKSAGVLRLSFHDAGTFDSSDNSGGMNGSLLFELERPESAGLQRPIKVLQK
AKKEIELAFPVSWADLIAVAGAAAVLECDGPVIPVRLGRLDASGPDPEGKMPEETLTASELKRTFQSKGFSTQEMVALSGAHTIGNKGFGNPNLFDNSYF
QILLQKPWKIGGPDDGMTSMIGLATDRALADDEECLEWVRVYAADQGRFFTDFSAVYTKLVNTGARWTPPQA*
>Pp3c20_2100
MAKAYPKVSEQYLLDIERARRKLRALIADKNCAPIILRLAWHGSGTYDQESKTGGPLGTIRFGQELAHGANAGLDIAVNLLQPIK
EQFPELSYADFYTLAGVVAVEVTGGPTIPFHPGRKDHETCPVEGRLPDATKGLDHLRCVFTKQMGLTDKDIVVLSGAHTLGRCHKDRSGFEGAWTPNPLR
FDNSYFQVLLEGEKDGLIMLPSDKALLDEPKTRELVELYAKDEDKFFEDYAESHMKLSELGFAEA*
>AT4G08390
MAERVSLTLNGTLLSPPPTTTTTTMSSSLRSTTAASLLLRSSSSSSRSTLTLSASSSLSFVRSLVSSPRLSSSSSLSQKKYRIASVNRS
FNSTTAATKSSSSDPDQLKNAREDIKELLSTKFCHPILVRLGWHDAGTYNKNIKEWPQRGGANGSLRFDIELKHAANAGLVNALNLIKDIKEKYSGISYA
DLFQLASATAIEEAGGPKIPMKYGRVDASGPEDCPEEGRLPDAGPPSPATHLREVFYRMGLDDKDIVALSGAHTLGRSRPERSGWGKPETKYTKEGPGAP
GGQSWTPEWLKFDNSYFKEIKEKRDEDLLVLPTDAAIFEDSSFKVYAEKYAADQDAFFKDYAVAHAKLSNLGAEFNPPEGIVI*
>AT4G32320
MTTTTASLVKTFLFRCDSFSSFKFKCKFESPAKTRLLSPATEKHVVRSSRAWRIRCLSDDPGSSHVFVASRRKMVVLLSTVQLLSHMLP
QNGNAAEIYPVMQNEIRKVVTKGKAAGVLRLVFHDAGTFELDDHSGGINGSIAYELERPENIGLKKSLKVLAKAKVKVDEIQPVSWADMISVAGSEAVSI
CGGPTIPVVLGRLDSAQPDPEGKLPPETLSASGLKECFKRKGFSTQELVALSGAHTIGSKGFGDPTVFDNAYYKILLEKPWTSTSKMTSMVGLPSDHALV
QDDECLRWVKRYAEDQDKFFEDFTNAYIKLVNSGAKWNML*
>AT4G09010
MGGVSFLSTVPSFTNTTNHQHLTTLSSSSHRSAVIRCSKIEPQVSGESLAFHRRDVLKLAGTAVGMELIGNGFINNVGDAKAADLNQRR
QRSEFQSKIKILLSTTIKAKPELVPSLLKLALNDAMTYDKATKSGGANGSIRFSSELSRAENEGLSDGLSLIEEVKKEIDSISKGGPISYADIIQLAGQS
AVKFTYLASAIRKCGGNEEKGNLLYTAYGSAGQWGLFDRNFGRSDATEADPEGRVPQWGKATVQEMKDKFIAVGLGPRQLAVMSAFLGPDQAATEQLLAT
DPQVAPWVQKYQRSRETVSQTDYEVDLITAFTKLSCLGQQINFEAYTYPVERINLSKLKL*
>AT4G35000
MAAPIVDAEYLKEITKARRELRSLIANKNCAPIMLRLAWHDAGTYDAQSKTGGPNGSIRNEEEHTHGANSGLKIALDLCEGVKAKHPKI
TYADLYQLAGVVAVEVTGGPDIVFVPGRKDSNVCPKEGRLPDAKQGFQHLRDVFYRMGLSDKDIVALSGGHTLGRAHPERSGFDGPWTQEPLKFDNSYFV
ELLKGESEGLLKLPTDKTLLEDPEFRRLVELYAKDEDAFFRDYAESHKKLSELGFNPNSSAGKAVADSTILAQSAFGVAVAAAVVAFGYFYEIRKRMK*
>AT4G35970
MAVNVDAEYLKEIEKTRRDLRALISSRNCAPIMLRLAWHDAGTYDAKKKTGGANGSIRFKEELNRPHNKGLEKAVAFCEEVKAKHPRVS
YADLYQLAGVVAVEVTGGPAIPFTPGRKDADSADDGELPNPNEGASHLRTLFSRMGLLDRDIVALSGGHTLGRAHKERSDFEGPWTQDPLKFDNSYFVEL
LKGETPGLLQLKTDKALLDDPKFHPFVKLYAKDEDMFFKAYAISHKKLSELGFNPPRRIPSAVTQQTLGIAVAAAVVIFTICYEASRRGK*
>AT1G07890
MTKNYPTVSEDYKKAVEKCRRKLRGLIAEKNCAPIMVRLAWHSAGTFDCQSRTGGPFGTMRFDAEQAHGANSGIHIALRLLDPIREQFP
TISFADFHQLAGVVAVEVTGGPDIPFHPGREDKPQPPPEGRLPDATKGCDHLRDVFAKQMGLSDKDIVALSGAHTLGRCHKDRSGFEGAWTSNPLIFDNS
YFKELLSGEKEGLLQLVSDKALLDDPVFRPLVEKYAADEDAFFADYAEAHMKLSELGFADA*
>AT3G09640
MVKKSYPEVKEEYKKAVQRCKRKLRGLIAEKHCAPIVLRLAWHSAGTFDVKTKTGGPFGTIRHPQELAHDANNGLDIAVRLLDPIKELF
PILSYADFYQLAGVVAVEITGGPEIPFHPGRLDKVEPPPEGRLPQATKGVDHLRDVFGRMGLNDKDIVALSGGHTLGRCHKERSGFEGAWTPNPLIFDNS
YFKEILSGEKEGLLQLPTDKALLDDPLFLPFVEKYAADEDAFFEDYTEAHLKLSELGFADKE*
>AT1G77490
MSVSLSAASHLLCSSTRVSLSPAVTSSSSSPVVALSSSTSPHSLGSVASSSLFPHSSFVLQKKHPINGTSTRMISPKCAASDAAQLISA
KEDIKVLLRTKFCHPILVRLGWHDAGTYNKNIEEWPLRGGANGSLRFEAELKHAANAGLLNALKLIQPLKDKYPNISYADLFQLASATAIEEAGGPDIPM
KYGRVDVVAPEQCPEEGRLPDAGPPSPADHLRDVFYRMGLDDKEIVALSGAHTLGRARPDRSGWGKPETKYTKTGPGEAGGQSWTVKWLKFDNSYFKDIK
EKRDDDLLVLPTDAALFEDPSFKNYAEKYAEDVAAFFKDYAEAHAKLSNLGAKFDPPEGIVIENVPEKFVAAKYSTGKKELSDSMKKKIRAEYEAIGGSP
DKPLPTNYFLNIIIAIGVLVLLSTLFGGNNNSDFSGF*
>LOC_Os03g17690
MAKNYPVVSAEYQEAVEKARQKLRALIAEKSCAPLMLRLAWHSAGTFDVSSKTGGPFGTMKTPAELSHAANAGLDIAVRMLEPI
KEEIPTISYADFYQLAGVVAVEVSGGPAVPFHPGREDKPAPPPEGRLPDATKGSDHLRQVFGAQMGLSDQDIVALSGGHTLGRCHKERSGFEGPWTRNPL
QFDNSYFTELLSGDKEGLLQLPSDKALLSDPAFRPLVEKYAADEKAFFEDYKEAHLKLSELGFADA*
>LOC_Os07g49400
MGSKSYPTVSDEYLAAVGKAKRKLRGLIAEKNCAPLMLRLAWHSAGTFDVSSRTGGPFGTMKNPGEQSHAANAGLDIAVRLLDP
IKDQLPILSYADFYQLAGVVAVEVTGGPEVPFHPGRQDKPEPPPEGRLPDATQGSDHLRQVFSAQMGLSDKDIVALSGGHTLGRCHKERSGFEGAWTSNP
LIFDNSYFTELVSGEKEGLLQLPSDKALMADPAFRPLVEKYAADEDAFFADYAEAHLKLSELGFAEE*
>LOC_Os04g14680
MSAAPVVDAEYMAEVERARRDLRALIASKSCAPIMLRLAWHDAGTYDKATKTGGPNGSIRFPQEYSHAANAGIKIAIDLLEPMK
QKHPKITYADLYQLAGVVAVEVTGGPTIDYVPGRRDSSDSPEEGRLPDAKKGAAHLREVFYRMGLSDKDIVALSGGHTLGKARPERSGFDGAWTKDPLKF
DNSYFIELLKENSEGLLKLPTDKALVEDPTFRRYVELYAKDEDAFFRDYAESHKKLSELGFTPPRSAFIYKSCQKPKSLLMQTAAGVAVAAAVVAWAYLC
ESNKRLG*
>LOC_Os08g43560
MAAPVVDAEYLRQVDRARRHLRALISSKGCAPIMLRLAWHDAGTYDVNTKTGGANGSIRYEEEYTHGSNAGLKIAIDLLEPIKA
KSPKITYADLYQLAGVVAVEVTGGPTVEFIPGRRDSSVCPREGRLPDAKKGALHLRDIFYRMGLSDKDIVALSGGHTLGRAHPERSGFEGAWTQEPLKFD
NSYFLELLKGESEGLLKLPTDKALLEDPSFRRYVDLYARDEDTFFKDYAESHKKLSELGFTPRSSGPASTKSDLSTGAVLAQSAVGVAVAAAVVIVSYLY
EASKKSK*
>LOC_Os12g07830
MAVVHRILRRGLSAASPLPSLRGLLLVSPQELGRRPASSSSSAAAAAGDVEAELRAAREDVRQLLKSNPCHPILVRLGWHDAGT
YDKNITEWPKCGGANGSLRFGVELVHAANKGLLKALFLVIPIKSKYAGVTYADIFQLASATAIEEAGGPKIPMIYGRADVADGEECPPEGRLPAADPPSP
AEHLREVFYRMGLSDKEIVALSGAHTLGRARPERSGWGKPETKYTENGPGAPGGQSWTSEWLKFDNSYFKEIKERRDEDLLVLPTDAVLFEDSSFKIHAE
KYAEDQDAFFEDYAEAHAKLSNLGAKFDPPKGISLE*
>LOC_Os12g07820
MAVVHRLLRRGLSAASPLPSLQELGRRPASSSAAAAGDAAAELRGAREDVKQLLKSTSCHPILVRLGWHDAGTYDKNITEWPKC
GGANGSLRFEIELKHAANAGLVNALKLIQPIKDKHAGVTYADLFQLASATAIEEAGGPKIPMIYGRVDVAAPEQCPPEGRLPAAGPPSPAEHLREVFYRM
GLSDKEIVALSGAHTLGRSRPERSGWGKPETKYTKNGPGAPGGQSWTSQWLKFDNSYFKDIKERRDEDLLVLPTDAVLFEDSSFKIYAEKYAADQDAFFE
DYAEAHAKLSNLGAKFDPPKGISLE*
>LOC_Os04g35520
MAAQRLAALHAAAPSAFSSTSSASHGRPAARSSTTALLPVALPRASATLRAAPSRLLPQEAKAAGSGRSVMCMASASASAASAA
VASGAAELKAAREDIRELLKTTHCHPILVRLGWHDSGTYDKNIKEWPQRGGANGSLRFDVELKHGANAGLVNALKLVQPIKDKYPNISYADLFQLASATA
IEEAGGPKIPMTYGRIDVTGPEQCPPEGKLPDAGPSAPADHLRKVFYRMGLDDKEIVVLSGAHTLGRSRPERSGWGKPETKYTKNGPGAPGGQSWTAEWL
KFDNSYFKEIKEKRDQDLLVLPTDAALFEDPTFKVYAEKYAEDQEAFFKDYAGAHAKLSNLGAKFNPPEGFTLDG*
>LOC_Os02g34810
MAERIAASLLPAASPSPAPSPPPPRPRVSAAAAASFPCCSTSAGGLRLRSRPSRFPQKAATTRSGRAGAGARAVVRCMAAAAVA
ASDAAQLKSAREDIREILKTTYCHPIMVRLGWHDSGTYDKNIEEWPQRGGADGSLRFDAELSHGANAGLINALKLIQPIKDKYPGITYADLFQLASATAI
EEAGGPKIPMKYGRVDVTAAEQCPPEGRLPDAGPRVPADHLREVFYRMGLDDKEIVALSGAHTLGRSRPDRSGWGKPETKYTKDGPGEPGGQSWTVEWLK
FDNSYFKDIKEQRDQDLLVLPTDAALFEDPSFKVYAEKYAEDQEAFFKDYAEAHAKLSDLGAKFDPPEGFSLDDEPAVEEKDPEPAPAPAAAPPPPPVEE
KKEAEPTPVPVTVGAAVASSPADDNNGAAPQPEPFVAAKYSYGKKELSDSMKQKIRAEYEGFGGSPDKPLQSNYFLNIMLLIGGLAFLTSLLGS*
>Potri.006G132200 
MGKSYPTVSEEYQKAVEKCKRKLRGLIAEKHCAPLMLRLAWHSAGTFDVHTKTGGPFGTIRHPDELAHGANNGLDIAIRLLE
PIKEQFPILSYADFYQLAGVVAVEVTGGPEIPFHPGRPDKSDPPPEGRLPDATKGSDHLRDVFGHMGLSDTDIVALSGGHTLGRCHKERSGFEGPWTPNP
LVFDNSYFKELLSGEKEGLIQLPSDKTLLEDPVFRPLVENYAEDEDAFFADYSEAHLKLSELGYADS*
>Potri.016G084800
MGKCYPTVSEEYQKAVEKCKRKLRGLIAEKHCAPLMLRLAWHSAGTFDVNTKTGGPFGTIRHPDELAHGANNGLDIAVRLLE
PLKEQFPNLSYADFYQLAGVVAVEITGGPEVPFHPGRPDKSDPPPEGRLPDATKGSDHLRDVFGHMGLSDKDIVALSGGHTLGRCHKERSGFEGPWTPNP
LVFDNSYFKELLSGEKEGLIQLPTDKTLLEDPVFRPLVEKYAADEDAFFADYAEAHMKLSELGFAEAY*
>Potri.009G015400 
MTKNYPTVSEEYSKAVEKAKKKLRSLIAEKSCAPLMLRLAWHSAGTFDVKTKTGGPFGTMRYSAELAHGANNGLDIAVRLL
ESIKEQFPILSYADFYQLAGVVGVEITGGPEVPFHPGREDKPEPPPEGRLPDATKGSDHLRDVFGHMGLSDKDIVALSGGHTLGRCHKERSGFEGPWTAN
PLIFDNSYFKELLSGEKEGLLQLPSDKALLSDPIFRPYVDKYAADEDAFFADYSEAHLKLSELGFADA*
>Potri.009G134100
MALPVVDTEYLKEIDKARRDLRALIAYKSCAPLMLRLAWHDAGTYDKNSKTGGANGSIRNEEEYSHGSNSGLKIAIDFCEGV
KAKHPKITYADLYQLAGVVAVEVTGGPTIDFVPGRRDSNICPKEGRLPNAKLGSPHLRDIFYRMGLSDKDIVALSGGHTLGRAHPDRSGFEGPWTQEPLK
FDNSYFVEMLKGETDGLLKLPTDTALLDDPAFRPYVELYAKDEEAFFRDYAASHKKLSELGFTQGSSGFKVKDTTVLAQSAAGVAVAAAVVILSYFYEVR
KKMK*
>Potri.005G112200
MAGKVVDAEYSKEIEKARRDLRALIASKSCAPIMLRLAWHDAGTYDAKTKTGGPDGSIRNEKELAHAANNGIKIAIDFCEGI
KAKHPKITYADLYQLAGVVAVEVTGGPTIDFVPGRKDSPESPEEGRLPDAKQGATHLRDVFYRMGLSDKDIVALSGGHTLGRAHRDRSGFDGPWTKEPLK
FDNSYFQELLKGDSEGLLKLQTDRVLVEDPKFCKYVLLYAEDEDAFFSDYAASHKKLSELGFTPPSSSLKAITKNRTLLAQSAVGVAVAATVIILSYFYE
INRRV*
>Potri.004G174500
MALPVVDTEYLKEIEKARRDLRAVIAYKNCAPIMLRLAWHDAGTYDKNTKTGGANGSIRNEEECSHGSNNGLKIAIDSCEEV
KVKHPKITYADLYQLAGVVAVEVTGGPTIDFVPGRRDSNTCPKEGRLPNAKLGSPHLRDIFYRMGLSDKDIVALSGGHTLGRAHPERSGFDGPWTQEPLK
FDNSYFVELLKGQTEGLLKLPTDTALLDDPDFRPYVELYAKDEEAFFRDYAASHKKLSELGFTPRSSVVKVKDSTVLAQSAVGVAVAAAVVILGYFYEVR
KKMN*
>Potri.005G179200
MTQRNPILLRNSLYKCACAHHIHFIQNTRRAIQPTDKTGAKSQMAQYLSQLTLSPPKSQPMASLSGGAATTSRLLPSASRVR
LSICSASSSLSLASSSSYSPSSLKCLRFSPLIFKDQKRSSMSTVAAASDAAQLKSAREDIKELLKSKFCHPILVRLGWHDAGTYNKNIEEWPKRGGANGS
LRFEIELKHAANAGLVDALKLIQPIKDKYSGVTYADLFQMASAAAIEEAGGPKIPMKYGRVDVSVPDECPEEGRLPDAGPPKPADHLREVFYRMGLDDKE
IAALSGAHTLGRSRPERSGWGKPETKYTKNGPGAPGGQSWTAEWLKFDNSYFKDIKERKDEDLLVLPTDAALFEDPSFKVYAEKYAEDKEAFFKDYAEAH
AKLSNLGAKFDPPEGIMLDGVAGEKFVAAKYSSGKRELSETMKQKIRAEYQAVGGSPDKPLQSNYFLNIIIVIAVLALLTSLLGN*
>Potri.005G161900
MGASFLSTLPSLVSVPSLTISTTPTIRCPSHAVAIRCHKMDTDVPGENVLRRREVLKCFGAAVGMELLASSGSFVEMASAAD
LIQRRQRSEFQSSIRQTLFAAIKGKPELVPYILTLALNDAITYDKATKSGGPNGSIRFSSEISRPENKGLSAALNLIEEAKEEIDSYSKGGPISFADLIP
YAGQSAVKATFLASAIRKCGGNEQKGSLLYSAYGSSGQWGLFDRQFGRTDSQEPDPEGRVPQWEKATVQEMKDKFSSIGFGPRQLAVMSAFLGPDQAATE
ALLATDPDVTPWVQKYQRSRETVSQTDYEVDLITTLTKLSSMGQQINYEAYTYPVRKIELSKLKL*
>Potri.006G254500
MASLTILGTTKPSSLLSSTLSSTSPQEFKFPAKSQRPFSSTVKFRAKPFKACAFPSNNNDNGEKDDCFSTRRSLLVCISTLP
FLFGLHEFLEDLSAKALQSDTNTYMLIKEEVRKVVSKGKAAGVLRLVFHDAGTFEMDGNSGGMNGSIVYELERPENAGLKKSLKILDKAKGEVDAIQQVS
WADMIAVAGAEAVSVCGGPTIPVQLGRLDSLEPDAEGKLPRESLDAPGLKQNFKRKGLSTQELVALSGAHTLGSKGFGSPFVFDNSYYKILLEKPWKSSG
GMSSMIGLPSDHALVEDDECLRWIKKYADNQNMFFDDFKNAYIKLVNSGARWKSL*
>Potri.006G089000
MNCAHLSLCLAWYSAGTFGVKTKTDGPFGTMRYSAELAHGANNGLDIAVRLLEPIKEQFPILSYADFYQLAGVVSVAITGGP
EVPFHPGSEPSIVL*
>Potri.002G081900
MAQYPSSLTLSPPKSQPMASLRGSAATVRLLHSASRVRLSLSSASSSLSISSSSSYSPSSLKCLQFSPLAPHIFKDQNRSSM
STVAAASDPAQLKSAREDIKELLKSKSCHPILVRLGWHDSGTYNKNIEEWPRMGGANGSLRFDIELKHAANAGLVNALKLIKPIKDKYSGVTYADLFQLA
SATAIEEAGGPKIPMKYGRVDVSAPEECPEEGRLPAAGPPKPADHLREVFYRMGLNDKEIVALSGAHTLGRSRPERSGWGKPETKYTKNGPGAPGGQSWT
AEWLKFDNSYFKDIKQRKDDDLLVLPTDAALFEDPSFKVYAEKYAEDQEAFFKDYAEAHAKLSNLGAKFDPQEGIVLDGVAGEKFMAAKYSSGKD*
