# Supplementary material for: Comparative analysis of ascorbate peroxidases (APXs) from selected plants with a special focus on Oryza sativa employing public databases
Source: PLoS One. 2019 Dec 19;14(12):e0226543. doi: 10.1371/journal.pone.0226543 (PMC6922425; doi:10.1371/journal.pone.0226543)
Supplement: S1 Table — (XLSX) [file pone.0226543.s003.xlsx]

## Sheet: Supplementary table 1
Supplementary table 1 Localization of the 36 APXs from different species searched from databases and analyzed by CELLO and PSORT
Gene number	Chromosome number	Localization (CELLO)	Localization (PSORT)	PANTHER	Other databases
Cre02.g087700	2	Mitochondrial/Chloroplast	Chloroplast	Chloroplast/Mitochondrial	Plastid: Chlamydomonas Library Project (CLiP)
Cre05.g233900	5	Chloroplast	Chloroplast
Cre06.g285150	6	Chloroplast/Mitochondrial	Chloroplast/Mitochondrial
Cre09.g401886	9	Chloroplast	Chloroplast	Mitochondrial
Pp3c1_26270	1	Chloroplast	Cytoplasmic	Peroxisomal
Pp3c1_40650	1	Chloroplast	Chloroplast	Chloroplast/Mitochondrial
Pp3c17_7560	17	Chloroplast	Chloroplast
Pp3c20_2050	20	Cytoplasmic	Cytoplasmic	Cytosolic
Pp3c20_2100	20	Cytoplasmic	Cytoplasmic	Cytosolic
AT1G07890	1	Cytoplasmic	Mitochondrial	Cytosolic	Cytoplasm, plasma membrane, chloroplast, cell wall, plasmodesma, chloroplast stroma, Golgi apparatus, cytosol: The Arabidopsis Information Resource (TAIR)
AT1G77490	1	Chloroplast	Chloroplast	Chloroplast/Mitochondrial	Chloroplast thylakoid membrane, chloroplast thylakoid, thylakoid, chloroplast: The Arabidopsis Information Resource (TAIR)
AT3G09640	3	Cytoplasmic	Cytoplasmic	Cytosolic	Cytoplasm: The Arabidopsis Information Resource (TAIR)
AT4G08390	4	Chloroplast	Chloroplast	Chloroplast/Mitochondrial	Chloroplast: The Arabidopsis Information Resource (TAIR)
AT4G09010	4	Chloroplast	Chloroplast	Chloroplast	Chloroplast thylakoid membrane, chloroplast thylakoid, thylakoid, chloroplast, thylakoid lumen: The Arabidopsis Information Resource (TAIR)
AT4G32320	4	Chloroplast	Chloroplast		Chloroplast: The Arabidopsis Information Resource (TAIR)
AT4G35000	4	Cytoplasmic	Cytoplasmic	Peroxisomal	Vacuole, peroxisome, chloroplast, vacuolar membrane, chloroplast envelope, plasmodesma, mitochondrion: The Arabidopsis Information Resource (TAIR)
AT4G35970	4	Cytoplasmic/Nuclear	Cytoplasmic	Peroxisomal
LOC_Os02g34810	2	Chloroplast	Chloroplast
LOC_Os03g17690	3	Cytoplasmic	Cytoplasmic
LOC_Os04g14680	4	Cytoplasmic	Endoplasmic reticulum	Peroxisomal
LOC_Os04g35520	4	Chloroplast/Mitochondrial	Chloroplast
LOC_Os07g49400	7	Cytoplasmic	Cytoplasmic
LOC_Os08g43560	8	Chloroplast/Cytoplasmic/Mitochondrial	Endoplasmic reticulum	Peroxisomal
LOC_Os12g07820	12	Mitochondrial	Mitochondrial
LOC_Os12g07830	12	Chloroplast/Mitochondrial/Cytoplasmic	Chloroplast
Potri.002G081900	2	Chloroplast	Chloroplast	Chloroplast/Mitochondrial
Potri.004G174500	4	Cytoplasmic	Cytoplasmic	Peroxisomal
Potri.005G112200	5	Cytoplasmic	Cytoplasmic	Peroxisomal
Potri.005G161900	5	Chloroplast/Mitochondrial	Chloroplast	Chloroplast
Potri.005G179200	5	Chloroplast/Mitochondrial	Chloroplast	Chloroplast/Mitochondrial
Potri.006G089000	6	Extracellular/Chloroplast	Cytoplasmic/Extracellular	Cytosolic
Potri.006G132200	6	Cytoplasmic	Cytoplasmic	Cytosolic
Potri.006G254500	6	Chloroplast	Chloroplast
Potri.009G015400	9	Cytoplasmic	Cytoplasmic	Cytosolic
Potri.009G134100	9	Cytoplasmic	Cytoplasmic	Peroxisomal
Potri.016G084800	16	Cytoplasmic	Cytoplasmic	Cytosolic
