# Supplementary material for: Comparative analysis of ascorbate peroxidases (APXs) from selected plants with a special focus on Oryza sativa employing public databases
Source: PLoS One. 2019 Dec 19;14(12):e0226543. doi: 10.1371/journal.pone.0226543 (PMC6922425; doi:10.1371/journal.pone.0226543)
Supplement: S2 Table — (XLSX) [file pone.0226543.s004.xlsx]

## Sheet: Fig 2 data
Data of Fig 2A						Data of Fig 2B
Names	PKA	PKB	PKC	cdk5		Names	S-Nitrosylation	S-Palmitoylation	N-Myristoylation	S-Farnesylation	S-Geranylgeranylation
PtAPX1.2	0	0	1	0		PtAPX1.2	1	0	1	0	0
PtAPX1.1	0	0	1	0		PtAPX1.1	2	1	1	0	0
PtAPX.3	0	0	3	0		PtAPX.3	1	0	0	0	0
PtAPX2	0	0	1	0		PtAPX2	2	2	0	0	0
AtAPX2	0	0	2	0		AtAPX2	1	1	0	0	0
AtAPX1	0	0	1	0		AtAPX1	1	0	0	0	0
OsAPX1	0	0	2	0		OsAPX1	1	0	0	0	0
OsAPX2	0	0	1	0		OsAPX2	0	0	1	0	0
PpAPX2.1	0	0	2	0		PpAPX2.1	1	0	0	0	0
PpAPX2.2	0	0	2	0		PpAPX2.2	0	0	0	0	0
AtAPX5	2	0	4	0		AtAPX5	0	0	0	1	0
PpAPX3	2	0	3	0		PpAPX3	0	1	0	0	0
PtAPX5-like	1	0	3	0		PtAPX5-like	0	2	0	0	0
PtAPX3	1	0	6	0		PtAPX3	0	1	0	0	0
AtAPX3	0	0	3	0		AtAPX3	0	0	0	0	0
PtAPX5	0	0	3	0		PtAPX5	0	0	1	0	0
OsAPX3	2	0	5	0		OsAPX3	0	0	0	1	0
OsAPX4	1	0	5	0		OsAPX4	0	1	0	0	0
CreAPX-heme	1	0	6	0		CreAPX-heme	0	0	0	0	0
CreAPX1	2	0	3	0		CreAPX1	1	1	0	0	0
PpAPX-S	0	0	4	0		PpAPX-S	1	0	0	0	0
OsAPX7	2	0	5	0		OsAPX7	1	0	0	0	0
OsAPx8	0	0	3	1		OsAPx8	1	2	0	0	0
AtSAPX	1	0	15	0		AtSAPX	0	0	0	0	0
AtTAPX	1	0	8	0		AtTAPX	1	0	0	0	0
OsAPX5	1	0	2	0		OsAPX5	0	0	0	0	0
OsAPX6	1	0	3	0		OsAPX6	0	0	0	0	0
PtAPX-S.2	1	0	8	0		PtAPX-S.2	0	1	0	0	0
PtAPX-S.1	2	0	5	0		PtAPX-S.1	0	0	0	0	0
CreAPX2	0	0	2	0		CreAPX2	1	2	0	1	1
PpAPX6-related	1	1	5	0		PpAPX6-related	2	4	1	0	0
AtAPX6	1	1	5	0		AtAPX6	1	1	0	0	0
PtAPX6 related	5	0	7	0		PtAPX6 related	0	0	1	0	0
CreAPX4	1	0	7	0		CreAPX4	0	0	0	0	0
AtAPX4	0	0	10	0		AtAPX4	1	0	1	0	0
PtAPX-TL29	0	0	9	0		PtAPX-TL29	2	0	1	0	0

## Sheet: Fig 3 data
Data of Fig 3A-3H
Names	ABA response elements	Dehydration responsive elements	Salt responsive elements	Low temperature responsive elements	MYB elements	MYC elements	Pollen	Axillary bud outgrowth elements
PtAPX1.2	9	0	14	1	2	14	16	0
PtAPX1.1	6	0	9	0	10	8	20	0
PtAPX.3	8	1	5	0	11	9	8	1
PtAPX2	3	5	8	2	14	12	6	0
AtAPX2	0	2	3	1	10	16	10	0
AtAPX1	8	0	2	0	10	13	9	0
OsAPX1	14	4	3	3	11	28	2	2
OsAPX2	10	0	8	1	4	16	3	0
PpAPX2.1	12	2	0	1	8	6	3	0
PpAPX2.2	13	4	1	1	13	16	7	0
AtAPX5	1	1	5	0	6	4	17	1
PpAPX3	9	8	5	1	13	16	11	0
PtAPX5-like	5	1	3	0	1	10	2	0
PtAPX3	5	3	7	3	6	9	13	0
AtAPX3	13	0	4	2	10	12	9	2
PtAPX5	5	0	4	1	9	14	11	1
OsAPX3	5	0	7	1	4	15	8	0
OsAPX4	8	1	1	0	15	10	5	0
CreAPX-heme	12	8	0	3	5	8	1	0
CreAPX1	21	9	0	5	10	36	0	0
PpAPX-S	10	12	0	2	13	18	3	0
OsAPX7	7	0	6	2	9	12	9	0
OsAPx8	13	13	6	7	9	4	12	1
AtSAPX	3	0	2	1	10	18	9	1
AtTAPX	14	6	1	1	15	26	15	2
OsAPX5	3	2	6	1	14	12	7	0
OsAPX6	3	2	6	1	11	6	9	0
PtAPX-S.2	1	0	7	0	2	4	8	0
PtAPX-S.1	7	3	7	1	0	14	9	0
CreAPX2	12	1	1	3	5	22	1	1
PpAPX6-related	4	4	2	2	10	26	8	0
AtAPX6	1	2	3	1	7	10	8	0
PtAPX6 related	3	1	1	1	5	20	8	1
CreAPX4	5	6	1	4	10	8	3	0
AtAPX4	2	2	4	1	20	16	8	0
PtAPX-TL29	4	5	2	3	5	18	11	0

## Sheet: Fig 4 data
Data of Fig 4A
Groups	ABA response elements	Dehydration responsive elements	Salt responsive elements	Low temperature responsive elements	MYB elements	MYC elements	Pollen	Axillary bud outgrowth elements
Group I	8.3	1.8	5.3	1	9.3	13.8	8.4	0.3
Group II	6.375	1.75	4.5	1	8	11.25	9.5	0.5
Group III	12	8	0	3	5	8	1	0
Group IV	8.2	4.7	4.1	2.1	9.3	15	8.1	0.4
Group V	5	2	1.75	1.75	6.75	19.5	6.25	0.5
Group VI	5	6	1	4	10	8	3	0
Group VII	3	3.5	3	2	12.5	17	9.5	0
Data of Fig 4B
Species	ABA response elements	Dehydration responsive elements	Salt responsive elements	Low temperature responsive elements	MYB elements	MYC elements	Pollen	Axillary bud outgrowth elements
Chlamydomonas reinhardtii	12.5	6	0.5	3.75	7.5	18.5	1.25	0.25
Physcomitrella patens	9.6	6	1.6	1.4	11.4	16.4	6.4	0
Arabidopsis thaliana	5.25	1.625	3	0.875	11	14.375	10.625	0.75
Oryza sativa	7.875	2.75	5.375	2	9.625	12.875	6.875	0.375
Populus trichocarpa	5.09091	1.72727	6.09091	1.09091	5.90909	12	10.1818	0.272727

## Sheet: Fig 5 data
Data of Fig 5
Names	Helices	Strands
OsAPX1	13	2
OsAPX2	13	2
OsAPX3	12	0
OsAPX4	12	2
OsAPX5	12	6
OsAPX6	12	6
OsAPX7	12	6
OsAPX8	12	6

## Sheet: Fig 6 data
OsAPX1 data				OsAPX2 data				OsAPX3 data				OsAPX4 data				OsAPX5 data				OsAPX6 data				OsAPX7 data				OsAPX8 data
Node1	Node2	Combined score		Node1	Node2	Combined score		Node1	Node2	Combined score		Node1	Node2	Combined score		Node1	Node2	Combined score		Node1	Node2	Combined score		Node1	Node2	Combined score		Node1	Node2	Combined score
MDAR4	DHAR (DHAR1)	0.988		MDAR4	DHAR (DHAR1)	0.988		MDAR4	DHAR (DHAR1)	0.988		MDAR4	DHAR (DHAR1)	0.988		MDAR4	DHAR (DHAR1)	0.988		MDAR4	DHAR (DHAR1)	0.988		MDAR4	DHAR (DHAR1)	0.988		B1090H08.5	OsJ_22566	0.985
MDAR5	DHAR (DHAR1)	0.986		MDAR5	DHAR (DHAR1)	0.986		MDAR5	DHAR (DHAR1)	0.986		MDAR5	DHAR (DHAR1)	0.986		MDAR5	DHAR (DHAR1)	0.986		MDAR5	DHAR (DHAR1)	0.986		MDAR5	DHAR (DHAR1)	0.986		B1090H08.5	OsJ_019618	0.983
MDAR5	DHAR2	0.983		DHAR (DHAR1)	MDAR2	0.984		MDAR5	DHAR2	0.983		DHAR (DHAR1)	MDAR2	0.984		DHAR (DHAR1)	MDAR2	0.984		DHAR (DHAR1)	MDAR2	0.984		DHAR (DHAR1)	MDAR2	0.984		OsJ_22566	OsJ_019618	0.977
MDAR4	DHAR2	0.982		MDAR5	DHAR2	0.983		MDAR4	DHAR2	0.982		MDAR5	DHAR2	0.983		MDAR5	DHAR2	0.983		MDAR5	DHAR2	0.983		MDAR5	DHAR2	0.983		OS05T0496200-01	OsJ_10264	0.968
MDAR3	DHAR (DHAR1)	0.98		MDAR4	DHAR2	0.982		MDAR3	DHAR (DHAR1)	0.98		MDAR4	DHAR2	0.982		MDAR4	DHAR2	0.982		MDAR4	DHAR2	0.982		MDAR4	DHAR2	0.982		OsJ_23541	OsJ_10264	0.967
MDAR3	DHAR2	0.966		MDAR3	DHAR (DHAR1)	0.98		MDAR3	DHAR2	0.966		MDAR3	DHAR (DHAR1)	0.98		MDAR3	DHAR (DHAR1)	0.98		MDAR3	DHAR (DHAR1)	0.98		MDAR3	DHAR (DHAR1)	0.98		B1090H08.5	OsJ_23541	0.962
GLDH1	MDAR5	0.963		DHAR2	MDAR2	0.975		DHAR (DHAR1)	OsAPX3	0.923		DHAR2	MDAR2	0.975		DHAR2	MDAR2	0.975		DHAR2	MDAR2	0.975		DHAR2	MDAR2	0.975		OsJ_23541	OsJ_019618	0.95
GLDH1	DHAR (DHAR1)	0.958		MDAR3	DHAR2	0.966		CC-1	OsJ_04324	0.903		MDAR3	DHAR2	0.966		MDAR3	DHAR2	0.966		MDAR3	DHAR2	0.966		MDAR3	DHAR2	0.966		OsJ_22566	TROL	0.944
GLDH1	DHAR2	0.954		OsAPX2	DHAR (DHAR1)	0.905		CC-1	OS04T0693050-01	0.901		CC-1	OsJ_04324	0.903		GLDH1	MDAR5	0.963		GLDH2	MDAR5	0.963		GLDH1	MDAR5	0.963		OsJ_019618	OsJ_10264	0.938
GLDH1	MDAR4	0.949		CC-1	OsJ_04324	0.903		OS04T0693050-01	OsJ_04324	0.901		OS04T0693050-01	OsJ_04324	0.901		GLDH2	MDAR5	0.963		GLDH1	MDAR5	0.963		GLDH2	MDAR5	0.963		OsJ_019618	OS02T0834700-01	0.936
GLDH1	MDAR3	0.949		CC-1	OS04T0693050-01	0.901		MDAR5	OsAPX3	0.857		CC-1	OS04T0693050-01	0.901		GLDH1	DHAR (DHAR1)	0.958		GLDH1	DHAR (DHAR1)	0.958		GLDH2	DHAR (DHAR1)	0.958		DHAR2	OsAPX8	0.931
DHAR (DHAR1)	OsAPX1	0.911		OS04T0693050-01	OsJ_04324	0.901		DHAR2	OsAPX3	0.853		OsAPX4	DHAR (DHAR1)	0.894		GLDH2	DHAR (DHAR1)	0.958		GLDH2	DHAR (DHAR1)	0.958		GLDH1	DHAR (DHAR1)	0.958		OsJ_22566	OS02T0834700-01	0.93
CC-1	OsJ_04324	0.903		OsAPX2	CATA	0.88		MDAR4	OsAPX3	0.852		OsAPX4	MDAR5	0.857		GLDH1	DHAR2	0.954		GLDH1	DHAR2	0.954		GLDH1	DHAR2	0.954		OsJ_22566	OsJ_21207	0.929
CC-1	OS04T0693050-01	0.901		MDAR5	OsAPX2	0.86		OsJ_15699	SUS5	0.844		OsAPX4	DHAR2	0.853		GLDH2	DHAR2	0.954		GLDH2	DHAR2	0.954		GLDH2	DHAR2	0.954		B1090H08.5	OsJ_10264	0.928
OS04T0693050-01	OsJ_04324	0.901		OsAPX2	DHAR2	0.854		OS04T0693050-01	OsAPX3	0.834		OsAPX4	OsJ_04324	0.834		GLDH1	MDAR3	0.949		OS06T0185900-01	DHAR (DHAR1)	0.95		OS06T0185900-01	DHAR (DHAR1)	0.95		OsJ_019618	OsAPX8	0.927
MDAR4	OsJ_09293	0.882		MDAR4	OsAPX2	0.847		CC-1	OsAPX3	0.834		OsAPX4	CC-1	0.834		GLDH2	MDAR3	0.949		GLDH1	MDAR4	0.949		GLDH2	MDAR3	0.949		OsJ_019618	OS05T0496200-01	0.923
DHAR (DHAR1)	OsJ_09293	0.88		MDAR3	OsAPX2	0.836		OsAPX3	OsJ_04324	0.834		OsAPX4	OS04T0693050-01	0.834		GLDH1	MDAR4	0.949		GLDH2	MDAR4	0.949		GLDH1	MDAR4	0.949		OsJ_23541	OsJ_22566	0.918
MDAR4	OsAPX1	0.867		OsAPX2	CC-1	0.834		OsJ_15699	OsAPX3	0.829		MDAR4	OsAPX4	0.832		GLDH2	MDAR4	0.949		GLDH2	MDAR3	0.949		GLDH2	MDAR4	0.949		OsJ_10264	TROL	0.915
MDAR5	OsAPX1	0.86		OsAPX2	OsJ_04324	0.834		MDAR3	OsAPX3	0.825		MDAR3	OsAPX4	0.827		GLDH2	MDAR2	0.915		GLDH1	MDAR3	0.949		GLDH1	MDAR3	0.949		OsJ_23541	OS02T0834700-01	0.915
OsAPX1	OsJ_09293	0.856		OsAPX2	OS04T0693050-01	0.834		DHAR2	DHAR (DHAR1)	0.807		DHAR2	DHAR (DHAR1)	0.807		GLDH1	MDAR2	0.915		GLDH2	MDAR2	0.915		GLDH2	MDAR2	0.915		OsJ_10264	OS02T0834700-01	0.915
DHAR2	OsAPX1	0.854		DHAR2	DHAR (DHAR1)	0.807		SUS5	OsAPX3	0.806		OsAPX4	CATA	0.773		CATB	CATA	0.902		GLDH1	MDAR2	0.915		GLDH1	MDAR2	0.915		B1090H08.5	TROL	0.915
CC-1	OsAPX1	0.842		OsAPX2	MDAR2	0.798		MDAR4	CC-1	0.475		OsAPX4	MDAR2	0.76		GLDH2	GLDH1	0.901		DHAR2	OS06T0185900-01	0.911		OS06T0185900-01	CATA	0.912		OsJ_21207	OsAPX8	0.899
CC-1	OsJ_09293	0.84		CC-1	CATA	0.648		MDAR3	CC-1	0.457		CC-1	CATA	0.648		OsAPX5	MDAR5	0.842		GLDH2	GLDH1	0.901		DHAR2	OS06T0185900-01	0.911		OsAPX8	TROL	0.897
OsAPX1	OsJ_04324	0.834		CATA	OsJ_04324	0.648		MDAR3	OsJ_04324	0.42		CATA	OsJ_04324	0.648		OsAPX5	MDAR4	0.817		CATB	OS06T0185900-01	0.894		GLDH2	GLDH1	0.901		OS02T0834700-01	OsAPX8	0.895
OS04T0693050-01	OsAPX1	0.834		OS04T0693050-01	CATA	0.648		MDAR5	OsJ_04324	0.42		OS04T0693050-01	CATA	0.648		OsAPX5	DHAR (DHAR1)	0.815		MDAR4	OS06T0185900-01	0.843		MDAR3	OsAPX7	0.901		OsJ_23541	OsAPX8	0.894
MDAR3	OsAPX1	0.82		MDAR4	CC-1	0.475		MDAR5	CC-1	0.42		MDAR4	CC-1	0.475		OsAPX5	DHAR2	0.814		OsAPX6	MDAR5	0.842		DHAR (DHAR1)	OsAPX7	0.868		OsJ_22566	OsAPX8	0.894
DHAR2	DHAR (DHAR1)	0.807		MDAR3	CC-1	0.457		MDAR5	OS04T0693050-01	0.42		MDAR3	CC-1	0.457		OsAPX5	MDAR3	0.811		OsAPX6	MDAR4	0.817		MDAR5	OsAPX7	0.864		OS05T0496200-01	OsAPX8	0.892
GLDH1	OsAPX1	0.806		MDAR4	CATA	0.424		MDAR4	OsJ_04324	0.42		MDAR4	CATA	0.424		DHAR2	DHAR (DHAR1)	0.807		OsAPX6	DHAR (DHAR1)	0.815		OsAPX7	MDAR2	0.853		OS05T0496200-01	TROL	0.889
MDAR5	OsJ_09293	0.703		OS04T0693050-01	MDAR2	0.42		MDAR4	OS04T0693050-01	0.42		MDAR4	OsJ_04324	0.42		OsAPX5	CATA	0.763		OsAPX6	DHAR2	0.814		MDAR4	OsAPX7	0.851		B1090H08.5	OsAPX8	0.886
DHAR2	OsJ_09293	0.675		MDAR5	CC-1	0.42		MDAR3	OS04T0693050-01	0.42		MDAR3	OsJ_04324	0.42		OsAPX5	GLDH2	0.747		OsAPX6	MDAR3	0.811		MDAR4	OS06T0185900-01	0.843		OsJ_019618	TROL	0.877
OsJ_09293	OsJ_04324	0.662		MDAR3	OS04T0693050-01	0.42						MDAR5	OsJ_04324	0.42		OsAPX5	GLDH1	0.747		DHAR2	DHAR (DHAR1)	0.807		DHAR2	OsAPX7	0.814		OsJ_10264	OsAPX8	0.873
OS04T0693050-01	OsJ_09293	0.648		MDAR2	OsJ_04324	0.42						OS04T0693050-01	MDAR2	0.42		OsAPX5	MDAR2	0.714		MDAR5	OS06T0185900-01	0.753		DHAR2	DHAR (DHAR1)	0.807		B1090H08.5	OS02T0834700-01	0.87
MDAR3	OsJ_09293	0.576		MDAR4	OsJ_04324	0.42						MDAR5	CC-1	0.42		OsAPX5	CATB	0.714		OsAPX6	GLDH2	0.747		OsAPX7	CATA	0.762		OsJ_21207	OsJ_019618	0.862
MDAR4	CC-1	0.475		MDAR3	OsJ_04324	0.42						MDAR5	OS04T0693050-01	0.42		CATB	DHAR2	0.56		OsAPX6	GLDH1	0.747		OS06T0185900-01	OsAPX7	0.755		OsJ_22566	OS05T0496200-01	0.852
MDAR3	CC-1	0.457		CC-1	MDAR2	0.42						MDAR4	OS04T0693050-01	0.42		MDAR4	CATB	0.479		OsAPX6	MDAR2	0.714		MDAR5	OS06T0185900-01	0.753		B1090H08.5	OS05T0496200-01	0.839
MDAR5	OsJ_04324	0.42		MDAR4	OS04T0693050-01	0.42						MDAR3	OS04T0693050-01	0.42		MDAR5	CATB	0.437		OsAPX6	OS06T0185900-01	0.683		GLDH1	OsAPX7	0.747		OsJ_22566	OsJ_10264	0.827
MDAR5	CC-1	0.42		MDAR5	OsJ_04324	0.42						MDAR2	OsJ_04324	0.42		MDAR4	CATA	0.424		OsAPX6	CATB	0.681		GLDH2	OsAPX7	0.747		OsJ_23541	TROL	0.821
MDAR5	OS04T0693050-01	0.42		MDAR5	OS04T0693050-01	0.42						CC-1	MDAR2	0.42		DHAR (DHAR1)	CATA	0.412		CATB	DHAR2	0.56		MDAR4	CATA	0.424		OS02T0834700-01	TROL	0.762
MDAR4	OS04T0693050-01	0.42		DHAR (DHAR1)	CATA	0.412						DHAR (DHAR1)	CATA	0.412		CATB	DHAR (DHAR1)	0.411		MDAR4	CATB	0.479		OS06T0185900-01	MDAR2	0.421		OsJ_22566	DHAR2	0.736
MDAR3	OS04T0693050-01	0.42																		MDAR5	CATB	0.437		DHAR (DHAR1)	CATA	0.412		B1090H08.5	OsJ_21207	0.707
MDAR4	OsJ_04324	0.42																		OS06T0185900-01	MDAR2	0.421						OS05T0496200-01	OS02T0834700-01	0.669
MDAR3	OsJ_04324	0.42																		CATB	DHAR (DHAR1)	0.411						OsJ_23541	OS05T0496200-01	0.653
																												B1090H08.5	DHAR2	0.578
																												DHAR2	OsJ_019618	0.573
																												OsJ_23541	DHAR2	0.517
																												DHAR2	OsJ_10264	0.503
																												OsJ_21207	OS02T0834700-01	0.473
																												OsJ_21207	TROL	0.44
																												DHAR2	OS05T0496200-01	0.436
																												OsJ_23541	OsJ_21207	0.432
																												DHAR2	OS02T0834700-01	0.429

## Sheet: Fig 7 data
Data of Fig 7A								Data of Fig 7B
Names	Root	Leaf	Panicle	Anther	Pistil	Seed		Names	Cont.		Drought
OsAPX1	2.73851	1.20881	2.69261	2.15699	2.05019	2.11869			Mean	SD	Mean	SD
OsAPX2	2.70783	2.05302	2.89953	2.07202	2.05071	2.24711		OsAPX1	146.88	0.286378	221.92	21.0124
OsAPX3	0.808885	0.125344	0.65818	0.00284787	0.282885	0.665498		OsAPX2	513.131	146.409	245.188	20.6454
OsAPX4	1.57586	1.66471	2.03088	0.768001	1.0906	1.65268		OsAPX3	0.259304	0	1.27963	0.42244
OsAPX5	0.533762	0.135726	1.0777	0.283903	0.752097	0.766034		OsAPX4	219.087	24.7388	117.389	19.9256
OsAPX6	1.3129	0.531299	1.57928	0.906471	1.1772	1.4445		OsAPX5	6.78796	0.74966	8.59891	0.803394
OsAPX7	1.66854	0.332111	1.55562	0.780079	0.860819	1.50236		OsAPX6	22.6044	2.21727	22.0905	2.3483
OsAPX8	0.0473189	2.0269	1.98847	0.35941	0.521407	1.29636		OsAPX7	20.3723	0.123249	38.2309	22.5494
								OsAPX8	290.959	19.3867	158.958	49.1616

## Sheet: Fig 8 data
Data of Fig 8A										Data of Fig 8B
Names	1h+Pi		1h-Pi		24h+Pi		24h-Pi			Names	1h+Pi		1h-Pi		24h+Pi		24h-Pi
	Mean	SD	Mean	SD	Mean	SD	Mean	SD			Mean	SD	Mean	SD	Mean	SD	Mean	SD
OsAPX1	76.889	6.11806	123.772	11.3253	90.7586	9.12749	102.788	16.4797		OsAPX1	234.064	13.6776	365.656	9.28007	244.568	9.02514	410.765	40.5183
OsAPX2	160.082	17.8493	170.568	20.2748	208.177	10.9836	151.103	28.6934		OsAPX2	273.372	20.2479	193.179	14.1111	142.286	3.93857	99.9555	16.0437
OsAPX3	7.4793	0.284332	19.0903	4.05572	6.88184	0.859549	18.2288	2.88973		OsAPX3	8.84307	1.17058	12.2163	2.55733	6.66861	0.250158	15.2545	1.64582
OsAPX4	46.3113	6.49472	44.0391	1.95217	44.9841	2.65501	51.8446	2.25054		OsAPX4	26.4966	4.45497	28.2559	0.754808	29.8098	1.24866	30.629	1.0088
OsAPX5	1.96529	0.456632	2.93788	0.513394	1.57938	0.123462	1.92639	0.297884		OsAPX5	3.78275	0.87016	4.30364	0.404886	3.59769	0.305155	4.75806	0.829573
OsAPX6	9.30401	1.09588	11.9599	0.939941	8.95788	1.01505	9.16582	0.669981		OsAPX6	23.7077	0.72145	20.4415	3.60249	22.2949	0.221018	20.7796	1.11682
OsAPX7	10.8894	2.46543	10.6965	1.64681	13.847	3.38275	9.53786	0.741112		OsAPX7	55.3405	1.60067	40.7323	3.68446	52.8214	1.01072	47.3012	0.401826
OsAPX8	65.6232	4.96154	50.3411	7.1543	58.9526	4.8355	51.4471	5.31486		OsAPX8	0.773421	0.418221	0.423149	0.0789876	0.799021	0.271355	0.409506	0.144808

## Sheet: Fig 9 data
Data of Fig 9A						Data of Fig 9B
Names	Cont.		Cd			Names	Cont.		Cd
	Mean	SD	Mean	SD			Mean	SD	Mean	SD
OsAPX1	328.439	35.2801	286.648	35.2045		OsAPX1	854.514	92.5441	617.47	77.3574
OsAPX2	317.98	65.6755	183.62	12.9899		OsAPX2	419.709	52.6757	216.117	21.2602
OsAPX3	3.92636	1.30241	6.7077	3.29263		OsAPX3	6.16445	0.858828	6.71924	2.31947
OsAPX4	224.716	19.0244	204.562	13.7306		OsAPX4	58.9912	3.93169	30.0125	4.05061
OsAPX5	3.19139	0.927489	2.49256	0.497043		OsAPX5	3.57378	0.66678	2.0991	0.631835
OsAPX6	23.3004	2.59476	15.8891	2.73935		OsAPX6	36.5645	5.48429	22.948	4.4868
OsAPX7	41.4115	2.93803	31.361	7.60842		OsAPX7	94.2506	16.4706	72.4002	10.0931
OsAPX8	315.588	33.8039	354.477	34.8492		OsAPX8	9.25714	4.40531	5.99571	2.32562

## Sheet: Fig 10 data
Data of Fig 10
Names	Cont.		B8-12
	Mean	SD	Mean	SD
OsAPX1	121.591	49.1214	205.196	17.9485
OsAPX2	274.471	53.9901	319.464	89.5843
OsAPX3	2.15653	1.00287	2.49987	0.530958
OsAPX4	204.593	36.4213	134.47	19.0056
OsAPX5	7.07093	1.94657	7.38399	0.51647
OsAPX6	27.2909	7.13461	27.3347	3.44753
OsAPX7	47.1058	6.43134	60.8719	17.2201
OsAPX8	301.239	33.7507	90.2046	17.9095
